# Supplementary material for: Lionheart LincRNA alleviates cardiac systolic dysfunction under pressure overload
Source: Commun Biol. 2020 Aug 13;3:434. doi: 10.1038/s42003-020-01164-0 (PMC7426859; doi:10.1038/s42003-020-01164-0)
Supplement: Supplementary file 1 — Supplementary Data 1 [file 42003_2020_1164_MOESM1_ESM.xlsx]

## Sheet: Fig.1b
	lincRNA-1	lincRNA-1	lincRNA-2	lincRNA-2	lincRNA-3	lincRNA-3	lincRNA-4	lincRNA-4	lincRNA-5	lincRNA-5	lincRNA-6	lincRNA-6	lincRNA-7	lincRNA-7	lincRNA-8	lincRNA-8	lincRNA-9	lincRNA-9	lincRNA-10	lincRNA-10
	sham	TAC	sham	TAC	sham	TAC	sham	TAC	sham	TAC	sham	TAC	sham	TAC	sham	TAC	sham	TAC	sham	TAC
1	0.000122508	0.000146862	0.00872893	0.0156193	0.00609724	0.0115561	0.0085323	0.0056413	0.0259248	0.0442421	0.00285111	0.00151082	0.0361813	0.0371495	0.00157423	0.00165883	9.51913e-05	0.000372946	0.0196949	0.0401397
2	8.93326e-05	9.01906e-05	0.00428019	0.0130089	0.0084879	0.0181683	0.0063062	0.00612111	0.0302957	0.0672445	0.00303404	0.00161041	0.0317783	0.0598389	0.00162907	0.00202886	6.1475e-05	0.000301539	0.0197965	0.0419609
3	4.32668e-05	0.000129607	0.00433482	0.0141125	0.00384053	0.0153372	0.00401847	0.00540311	0.0166607	0.0523904	0.00150016	0.00158573	0.0171062	0.0438629	0.000921368	0.00291435	6.04626e-05	0.000295501	0.0291536	0.0450471
4	6.06203e-05	0.000173936	0.00216868	0.0292645	0.00485287	0.0133538	0.00321232	0.00626605	0.0162711	0.0467936	0.00176184	0.00260693	0.0157557	0.0531621	0.000922834	0.00257353	1.47855e-05	0.000624789	0.0256681	0.0606553

## Sheet: Fig.1c
	lincRNA-1	lincRNA-1	lincRNA-2	lincRNA-2	lincRNA-3	lincRNA-3	lincRNA-4	lincRNA-4	lincRNA-5	lincRNA-5	lincRNA-6	lincRNA-6	lincRNA-7	lincRNA-7	lincRNA-8	lincRNA-8	lincRNA-9	lincRNA-9	lincRNA-10	lincRNA-10
	sham	TAC	sham	TAC	sham	TAC	sham	TAC	sham	TAC	sham	TAC	sham	TAC	sham	TAC	sham	TAC	sham	TAC
1	0.000114765	4.57345e-05	0.0138765	0.00395807	0.0067476	0.0136212	0.0101623	0.00409748	0.0322007	0.0573192	0.0025249	0.00121927	0.0271351	0.0322654	0.00198129	0.00230392	0.000298961	9.53145e-05	0.0242029	0.0236281
2	0.000230163	5.39452e-05	0.0208251	0.00539776	0.00620288	0.0135148	0.00988672	0.00335878	0.0290012	0.0445211	0.0035596	0.00112635	0.0268752	0.0288712	0.0025805	0.00197445	0.000458318	7.97543e-05	0.0266722	0.0200455
3	0.000151618	0.00013881	0.0189171	0.0112521	0.00424313	0.0208699	0.00477219	0.00360883	0.0176867	0.0708424	0.00203884	0.00112354	0.0192175	0.0373239	0.00194077	0.00361736	0.000427294	0.000218456	0.0320194	0.0263149
4	4.0432e-05	0.000145663	0.00559247	0.00618524	0.00526207	0.0194955	0.00380754	0.00297302	0.0203609	0.0663144	0.00182025	0.000805129	0.0216355	0.0352954	0.00108319	0.0037752	0.000129617	0.000199446	0.0444306	0.027087
5	0.000991655	8.36884e-05	0.0997038	0.0129712	0.00832669	0.017806	0.0133173	0.00399948	0.0435403	0.0640856	0.00477724	0.00147553	0.0284494	0.0382327	0.00651382	0.0020641	0.00329795	0.000354255	0.105832	0.0310005
6	9.35522e-05	0.000141251	0.0111866	0.014314	0.00577612	0.0197116	0.00480353	0.00425231	0.0198364	0.0625054	0.00241068	0.00148769	0.0216392	0.0339631	0.00152433	0.00203114	0.000228509	0.000367338	0.0376136	0.0365956

## Sheet: Fig.1d,e
	PBS	Phe/Iso			AngII				Phe
1	1.34786	2.09984		conc	0	1	10	100	0	1	10	100
2	1.06399	2.90302		1	1	1.75467	2.03588	2.52512	1	3.00727	3.4144	3.41319
3	0.860408	3.92922		2	0.99463	1.55628	1.74113	4.10726	1	1.18695	3.20826	2.71336
4	0.768292	3.35852		3	0.958306	1.10067	2.50927	2.98338	1	2.64427	1.79595	3.83484
5	0.959442			4	1.04706	2.59999	2.81229	4.73099	1	1.18395	2.19002	3.18818
				5	1			1.54578
				6	1		4.25557
				7	1	3.20826	3.83484

## Sheet: Fig.2a
	Brain	Tongue	Lung	Atrium	Ventricle	Stomach	Liver	Spleen	Intestine	Subcutaneous Fat	Epididymal Fat	Kidney	Testis	Urinary Bladder	Tibial M.	Soleus M.
1	0.144534	57.9753	0.571137	71.7664	63.6814	0.161236	0.938368	1.63093	0.0794439	9.37752	4.02543	1.784	1.33421	1.92989	202.673	170.982
2	0.232218	31.2544	0.766323	55.4985	94.4871	0.166348	0.434814	0.247768	0.127156	6.65632	4.15437	2.20689	1.3556	1.15336	151.785	239.049
3	0.474318	35.9521	1.03628	117.951	131.859	0.296248	0.886732	0.322965	0.0854738	3.8155	9.03927	1.356	2.89732	1.26834	124.926	158.423
4	1.01835	44.4437	1.28172	145.854	109.973	0.154446	1.83535	0.738378	0.142498	6.14262	3.5438	3.42098	2.18908	1.90606	246.828	165.795

## Sheet: Fig.2b,c
	Fibroblasts	Cardiomyocytes			18s rRNA	Tf2b	Hprt	Actb	Lionheart	U2 snRNA	Xist
1	0.222695	6.65744		1	0.00663184	0.0682952	0.0774555	0.00967456	0.387675	0.406702	30.5789
2	1.00796	1.12489		2	0.000243662	0.0832317	0.0466553	0.00314599	0.250288	0.0593885	14.1629
3	2.23733	1.62233		3	0.00992809	0.051995	0.0552828	0.00818066	0.19753	0.285712	13.9079
4	0.739998	1.88001		4	0.00115983	0.0332797	0.0239202	0.00140441	0.166714	0.171811	10.2054
5	0.792014	3.2998		5	0.0473283	0.115862	0.0771571	0.0204171	0.913803	1.96241	19.634
6		4.68468		6	0.0127233	0.210453	0.17801	0.0180759	1.71676	0.927603	61.8546
7		13.9964		7	0.00198758	0.0652485	0.0509555	0.00367738	0.435203	0.151792	9.18595
8		3.09703
9		3.84937
10		3.13418
11		4.27293
12		6.97181

## Sheet: Fig.2d,e
	rno				hsa
	Fibroblasts	Cardiomyocytes			hiPSC	hiPSC-derived CM
1	1.04354	10.7059		1	1	12.032
2	0.989493	13.1552		2	0.347925	13.5259
3	1.04718	10.6424		3	1.3142	6.40474
4	0.919789	10.1854		4	1.33901	18.3978

## Sheet: Fig.2f
	Luc	Lionheart promoter	Lionheart promoter+GATA4	Lionheart promoter+SRF	Lionheart promoter+MEF2C
1	0.862073	1.8428	1.41112	14.3243	1.77071
2	1.05288	1.96929	1.49114	15.5937	1.73329
3	1.04239	2.07748	1.46853	16.0978	1.75195
4	1.04266	2.17093	1.73293	16.3501	2.01735

## Sheet: FIG.2g
	Luc	Luc+SRF	Lionheart promoter	Lionheart promoter	Lionheart promoter Mut1	Lionheart promoter Mut1	Lionheart promoter Mut2	Lionheart promoter Mut2	Lionheart promoter Mut3	Lionheart promoter Mut3	Lionheart promoter Mut4	Lionheart promoter Mut4	Lionheart promoter Mut5	Lionheart promoter Mut5	Lionheart promoter Mut6	Lionheart promoter Mut6
SRF	-	+	-	+	-	+	-	+	-	+	-	+	-	+	-	+
1			0.773309	6.07272			0.814643	6.43145	0.870969	3.11327
2			1.15762	8.02072			1.11559	8.47429	1.03608	4.60851
3			1.20323	8.70277			1.13037	8.96366	1.13781	4.99303
4			0.865844	6.8899			0.939394	7.3261	0.955146	3.75075
5	0.863277	2.28101	0.901064	6.03952	0.923282	6.13418
6	1.06882	2.42742	1.00765	6.32595	1.01066	7.05002
7	1.06791	1.89766	1.09129	4.91413	1.06606	5.52592
8	0.850498	1.74974
9	0.964366	1.94182
10	1.18514	1.92393
11			0.939146	5.95227							0.825502	6.2134	0.940869	2.85556	0.87856	5.34976
12			1.02129	6.93537							1.0716	6.26434	1.02692	2.7756	1.15901	5.06763
13			1.03956	7.24052							1.10289	7.47353	1.03221	2.95902	0.962432	7.10196

## Sheet: Fig.3a
	Sham	TAC	TAC
	+/+	+/+	-/-
1	1.40654	0.940095	0.000211341
2	0.502362	2.64591	0
3	1.0911	1.82317	0
4	1.0028	2.35147	0
5	1.08928	1.7271	0
6	0.907919	1.33001	0.00011572
7			0
8			0
9			0
10			0
11			0
12			0

## Sheet: Fig.3c
	WT													KO
8 W	0.939	0.63	0.881	1.047	1.011	0.937	0.903	1.047	0.867	0.856	0.903	0.722		0.686	0.693	0.856	0.726	0.831	0.867	0.758	0.903	0.831	0.794	0.903	0.756
10 W	1.01	1.083	0.867	1.156	1.083	1.119	1.119	1.047	1.01	1.119	1.083	1.336		0.867	0.939	1.047	0.939	1.3	1.156	0.867	1.119	0.758	0.794	1.047	1.011	1.119	0.867	1.047	0.867	0.903
13 W	1.047	1.336	1.119	1.119	1.192	0.939	1.336	1.3	1.011	1.119				0.975	0.975	1.264	1.228	1.192	1.228	0.903	0.903	1.047	0.975	1.011	0.903	1.083	0.903	0.939	0.903	0.722
16 W	1.083	1.156	1.156	1.228	1.192	1.083	1.481	1.156						1.083	0.975	1.011	1.047	0.831	1.047	0.903	0.831	0.939	0.794	1.3	1.047	1.228	1.192	1.083	1.119	1.011

[truncated: 19 more sheets: Fig.3e, Fig.3f, Fig.3g,h,j, Fig.4a, Fig.4d,l,n, Fig.4o,p,r, Fig.5, Fig.6, Supp.Fig.7a,b,c, Supp.Fig.7d,e,g, Supp.Fig.7h,j,k, Supp.Fig.8, Supp.Fig.9, Supp.Fig.10a, Supp.Fig.10b, Supp.Fig.10c,d,e,f, Supp.Fig.11c, Supp.Fig.12, Supp.Fig.13]
